# Supplementary material for: Boosting test-efficiency by pooled testing for SARS-CoV-2—Formula for optimal pool size
Source: PLoS One. 2020 Nov 4;15(11):e0240652. doi: 10.1371/journal.pone.0240652 (PMC7641378; doi:10.1371/journal.pone.0240652)
Supplement: S2 File — (ZIP) [file pone.0240652.s002.zip]

Archive with 13 entries (12 files):
- single_stage_group_testing_fig1.m
- __MACOSX/
- __MACOSX/._single_stage_group_testing_fig1.m
- SI_PLOS1_PoolTesting.pdf
- __MACOSX/._SI_PLOS1_PoolTesting.pdf
- single_stage_group_testing_fig2.m
- __MACOSX/._single_stage_group_testing_fig2.m
- single_stage_group_test.m
- __MACOSX/._single_stage_group_test.m
- single_stage_group_testing_fig3.m
- __MACOSX/._single_stage_group_testing_fig3.m
- single_stage_group_testing_FigSI1.m
- __MACOSX/._single_stage_group_testing_FigSI1.m
