# Supplementary material for: Boosting test-efficiency by pooled testing for SARS-CoV-2—Formula for optimal pool size
Source: PLoS One. 2020 Nov 4;15(11):e0240652. doi: 10.1371/journal.pone.0240652 (PMC7641378; doi:10.1371/journal.pone.0240652)
Supplement: S2 File — (ZIP) [file pone.0240652.s002.zip › single_stage_group_testing_fig1.m]

%%%%%%%%%%%%%%%%%%%%%%%%%%%%%%%%%%%%%%%%%%%%%
% SI PLOS ONE
%﻿"Boosting test-efficiency by pooled testing for SARS-CoV-2:﻿
%   A formula for optimal pool size";
% m file for producing Fig 1, A and B
%%%%%%%%%%%%%%%%%%%%%%%%%%%%%%%%%%%%%%%%%%%%%%
clear;
%%%%%%%%%%%%%%%%%%%%%%%%%%%%%%%%%%%%%%%%%%%%%%
% plot controlls
info_out=true;
plot_arrows=false;
display_std_legend=true;

%%%%%%%%%%%%%%%%%%%%%%%%%%%%%%%%%%%%%%%%%%%%%%
% parameter
%%%%%%%%%%%%%%%%%%%%%%%%%%%%%%%%%%%%%%%%%%%%%%
% false positive and false negative rate
fpos=0.0012;  
fneg=0.02; 
%%%%%%%%%%%%%%%%%%%%%%%
% maximal pool-size
poolsize_max=100; 
%%%%%%%%%%%%%%%%%%%%%%%
% infection level in population
lambda=0.01;

%%%%%%%%%%%%%%%%%%%%%%%%%%%%%%%%%%%%%%%%%%%%%%
% constants ...
%%%%%%%%%%%%%%%%%%%%%%%%%%%%%%%%%%%%%%%%%%%%%%
% for switching from greater or equal than to greater than 
% depending on the majority protocol (0<eps<1)
eps=0.1;
%%%%%%%%%%%%%%%%%%%%%%%%%%%%%%%%%%%%%%%%%%%%%%
% controlls ...
%%%%%%%%%%%%%%%%%%%%%%%%%%%%%%%%%%%%%%%%%%%%%%
% majority type
%%%%%%%%%%%%%%%%%%%%%%%
% NOTE: that setting peps and neps according to isgeq 
% constructions like ceil((R+neps)/2):R below can be switched from 
% one majority vote type to another
% m1: isgeq=0;
% m2: isgeq=1;
%%%%%%%%%%%%%%%%%%%%%%%
%isgeqv=[0 0 0 0 0];
isgeqv=[1 1 1 1 1];
%%%%%%%%%%%%%%%%%%%%%%%
% numbers of replica
Rv=[1 2 3 4 5];
%%%%%%%%%%%%%%%%%%%%%%%
% LineStyle
lsty={"-",":","-",":","-"};
%%%%%%%%%%%%%%%%%%%%%%%
NR=length(Rv);
%%%%%%%%%%%%%%%%%%%%%%%
% text x 
x0=20;
dx=5;
txtx=x0+(0:(NR-1))*dx;
% text y 
y0=5.5;
dy=0.4;
txty=y0-(0:(NR-1))*dy;

%%%%%%%%%%%%%%%%%%%%%%%%%%%%%%%%%%%%%%%%%%%%%%
%%%%%%%%%%%%%%%%%%%%%%%%%%%%%%%%%%%%%%%%%%%%%%
% expected number of tests per person (1/PPT);
out.Q=zeros(NR,poolsize_max); 
% expected maximal number of missed positive individuals (PTRF)
out.M=zeros(NR,poolsize_max);
%%%%%%%%%%%%%%%%%%%%%%%%%%%%%%%%%%%%%%%%%%%%%%
%%%%%%%%%%%%%%%%%%%%%%%%%%%%%%%%%%%%%%%%%%%%%%
% loop over group sizes
for omega=1:poolsize_max,
    %%%%%%%%%%%%%%%%%%%%%%%%%%%
    % loop over replica numbers 
    for rid=1:NR,
        if info_out, '-----------------', end;
        R=Rv(rid);
        isgeq=isgeqv(rid);
        %%%%%%%%%%%%%%%%%%%%%%%
        % switch from greater or equal than to greater than 
        % depending on the majority protocol
        if isgeq,
            peps=0;
            neps=eps;
        else
            peps=eps;
            neps=0;
        end;
        %%%%%%%%%%%%%%%%%%%%%%%
        if info_out, Nreplica=R, mtype=isgeq, end;
        %%%%%%%%%%%%%%%%%%%%%%%
        % probability that at least one individual in the pool is positive
        ppos=(1-(1-lambda)^omega);
        %%%%%%%%%%%%%%%%%%%%%%%
        % compute the false positive and false negative rate for replica         
        % the probability that the majority (m1 or m2 depending on geq) 
        % of R tests is falsly positive
        fpeff=0; 
        if info_out, v_fp=ceil((R+peps)/2):R, end;
        for n=ceil((R+peps)/2):R,
            fpeff=fpeff+nchoosek(R,n)*(fpos^n)*((1-fpos)^(R-n));
        end;
        % the probability that we miss a positive groupe
        if info_out, v_fn=ceil((R+neps)/2):R, end;        
        fneff=0;         
        for n=ceil((R+neps)/2):R,
            fneff=fneff+nchoosek(R,n)*(fneg^n)*((1-fneg)^(R-n));
%            fneff=fneff+nchoosek(R,n)*(fneg^(R-n))*((1-fneg)^n);
        end;
        
        %%%%%%%%%%%%%%%%%%%%%%%
        % prob of positive pool 
        ppp=ppos*(1-fpeff-fneff)+fpeff;
        %%%%%%%%%%%%%%%%%%%%%%%
        R_id=rid;
        if (omega>=R),
            FNR = fneff+(1-fneff)*fneg;
            out.Q(R_id,omega)=ppp+R/omega;
            out.M(R_id,omega)=ppos*FNR;
        else
            out.Q(R_id,omega)=NaN;
            out.M(R_id,omega)=NaN;
        end;
        %%%%%%%%%%%%%%%%%%%%%%%
    end;
    info_out=false;
end;
%%%%%%%%%%%%%%%%%%%%%%%%%%%%%%%%%%%%%%%%%%%%%%
%%%%%%%%%%%%%%%%%%%%%%%%%%%%%%%%%%%%%%%%%%%%%%
% construct figure
%%%%%%%%%%%%%%%%%%%%%%%%%%%%%%%%%%%%%%%%%%%%%%

figure;
FS=32;

%%%%%%%%%%%%%%%%%%%%%%%
% 1A
%%%%%%%%%%%%%%%%%%%%%%%
subplot(1,2,1)
h1=plot(1./out.Q','LineWidth', 3);,
%h=plot([],[]),
%hold on;
ax = gca;
ax.FontSize = 24;

xlabel('pool size, \omega','FontSize',FS);
%ylabel('\langle persons / test \rangle','FontSize',16);
ylabel('persons per test, PPT','FontSize',FS);
yl=ceil(max(max(1./out.Q))+1);
ylim([0 yl]);
ylim([1 6]);

level=round(lambda*10000)/100;
msg=['infection level, \lambda = ', num2str(level), '%' ];
text(18,1.3,msg,'FontSize',26);
text(90,5.65,'(A)','FontSize',26);

for rid=1:NR,
    %h1(rid)=plot(1./out.Q(rid,:)','LineWidth', 3,'LineStyle',lsty{rid}),
    h1(rid).LineStyle=lsty{rid};
    c=h1(rid).Color,
    if plot_arrows,
        ar(rid) = annotation('arrow');
    end;
    
    omopt=find(out.Q(rid,:)==min(out.Q(rid,:)));
    PPTopt=1/out.Q(rid,omopt(1));
    str_1=['\omega^{opt}= ', num2str(omopt(1)), ' PPT= ', num2str(round(100*PPTopt)/100)];
    str_2=['\PTRF^{opt}= ', num2str(100*out.M(rid,omopt(1))/100)],
    
    text(txtx(rid),txty(rid),str_1,'FontSize',20,'Color',c);
    if plot_arrows,
        x1=txtx(rid)/100;
        x2=omopt/100;
        y1=(txty(rid)-1)/5;
        y2=(PPTopt-1)/5;    
        ar(rid).X=[x1,x2];
        ar(rid).Y=[y1,y2];
    end;
end;

%%%%%%%%%%%%%%%%%%%%%%%
% 1B
%%%%%%%%%%%%%%%%%%%%%%%
subplot(1,2,2)
h2=plot(out.M','LineWidth', 3);
%axis([0 100 0 1])
ax = gca;
ax.FontSize = 24;
for rid=1:NR,
    h2(rid).LineStyle=lsty{rid};
end;

if display_std_legend,
    legend({'r=1 replicate','r=2 replicates','r=3 replicates','r=4 replicates','r=5 replicates'},'Location','northwest','FontSize',20)
end;

xlabel('pool size, \omega','FontSize',FS);
ylabel('false neg pool test, FNPT', 'FontSize',FS);
text(90,0.028,'(b)','FontSize',26);

%%%%%%%%%%%%%%%%%%%%%%%%%%%%%%%%%%%%%%%%%%%%%%
%%%%%%%%%%%%%%%%%%%%%%%%%%%%%%%%%%%%%%%%%%%%%%
% END
%%%%%%%%%%%%%%%%%%%%%%%%%%%%%%%%%%%%%%%%%%%%%%
%%%%%%%%%%%%%%%%%%%%%%%%%%%%%%%%%%%%%%%%%%%%%%
