# Supplementary material for: Boosting test-efficiency by pooled testing for SARS-CoV-2—Formula for optimal pool size
Source: PLoS One. 2020 Nov 4;15(11):e0240652. doi: 10.1371/journal.pone.0240652 (PMC7641378; doi:10.1371/journal.pone.0240652)
Supplement: S2 File — (ZIP) [file pone.0240652.s002.zip › single_stage_group_testing_fig2.m]

%%%%%%%%%%%%%%%%%%%%%%%%%%%%%%%%%%%%%%%%%%%%%
% SI PLOS ONE
%﻿"Boosting test-efficiency by pooled testing for SARS-CoV-2:﻿
%   A formula for optimal pool size";
% m file for producing Fig 2, A, B, and C
%%%%%%%%%%%%%%%%%%%%%%%%%%%%%%%%%%%%%%%%%%%%%%
clear;
%%%%%%%%%%%%%%%%%%%%%%%%%%%%%%%%%%%%%%%%%%%%%%
% plot controlls
info_out=true;
%%%%%%%%%%%%%%%%%%%%%%%%%%%%%%%%%%%%%%%%%%%%%%
%figadd=10;
%%%%%%%%%%%%%%%%%%%%%%%%%%%%%%%%%%%%%%%%%%%%%%
% parameter
%%%%%%%%%%%%%%%%%%%%%%%
% false positive and false negative rate
fpos=0.0012;  
fneg=0.02; 
%%%%%%%%%%%%%%%%%%%%%%%
% maximal pool-size
poolsize_max=100; 
%%%%%%%%%%%%%%%%%%%%%%%%%%%%%%%%%%%%%%%%%%%%%%
% lambda ... probability to have an infected person in 
%            a population of N
%%%%%%%%%%%%%%%%%%%%%%%%%%%%%%%%%%%%%%%%%%%%%%
% constants ...
%%%%%%%%%%%%%%%%%%%%%%%%%%%%%%%%%%%%%%%%%%%%%%
% for switching from greater or equal than to greater than 
% depending on the majority protocol (0<eps<1)
eps=0.1;
% majority type
%%%%%%%%%%%%%%%%%%%%%%%%%%%%%%%%%%%%%%%%%%%%%%
% controlls ...
%%%%%%%%%%%%%%%%%%%%%%%%%%%%%%%%%%%%%%%%%%%%%%
% NOTE: that setting peps and neps according to isgeq 
% constructions like ceil((R+neps)/2):R below can be switched from 
% one majority vote type to another
% m1: isgeq=0;
% m2: isgeq=1;
%%%%%%%%%%%%%%%%%%%%%%%
isgeqv=[0 0 0 0 0];
%%%%%%%%%%%%%%%%%%%%%%%
% numbers of replica
Rv=[1 2 3 4 5];
%%%%%%%%%%%%%%%%%%%%%%%
% LineStyle
lsty={"-",":","-",":","-"};
%%%%%%%%%%%%%%%%%%%%%%%
NR=length(Rv);
%%%%%%%%%%%%%%%%%%%%%%%
% infection levels
lambv=(0.0001:0.0001:0.4);
%%%%%%%%%%%%%%%%%%%%%%%
Nlamb=length(lambv);
%%%%%%%%%%%%%%%%%%%%%%%%%%%%%%%%%%%
%%%%%%%%%%%%%%%%%%%%%%%%%%%%%%%%%%%
% expected number of persons per test (PPT)
F=zeros(NR,poolsize_max); 
% expected maximal number of missed positive individuals (PTRF)
M=zeros(NR,poolsize_max); 
%%%%%%%%%%%%%%%%%%%%%%%%%%%%%%%%%%%
% values for optimal pool sizes 
out.Fmax=zeros(NR,Nlamb); 
out.Mmax=zeros(NR,Nlamb); 
%%%%%%%%%%%%%%%%%%%%%%%%%%%%%%%%%%%
%%%%%%%%%%%%%%%%%%%%%%%%%%%%%%%%%%%
% loop over infection levels
for lid=1:Nlamb,
    if mod(lid,100)==0, togo=1-lid/Nlamb, pause(0.001); end;
    lambda=lambv(lid);
    %%%%%%%%%%%%%%%%%%%%%%%%%%%%%%%
    % loop over pool size 
    for omega=1:poolsize_max,
        %%%%%%%%%%%%%%%%%%%%%%%%%%%
        % loop over replica numbers 
        for rid=1:NR,
            if info_out, '-----------------', end;
            %%%%%%%%%%%%%%%%%%%%%%%
            R=Rv(rid);
            isgeq=isgeqv(rid);
            %%%%%%%%%%%%%%%%%%%%%%%
            % switch from greater or equal than to greater than 
            % depending on the majority protocol
            if isgeq,
                peps=0;
                neps=eps;
            else
                peps=eps;
                neps=0;
            end;
            %%%%%%%%%%%%%%%%%%%%%%%
            if info_out, Nreplica=R, mtype=isgeq, end;
            %%%%%%%%%%%%%%%%%%%%%%%
            % probability that at least one individual in the pool is positive
            ppos=(1-(1-lambda)^omega);
            %%%%%%%%%%%%%%%%%%%%%%%
            % compute the false positive and false negative rate for replica         
            % the probability that the majority (m1 or m2 depending on geq) 
            % of R tests is falsly positive
            fpeff=0; 
            if info_out, v_fp=ceil((R+peps)/2):R, end;
            for n=ceil((R+peps)/2):R,
                fpeff=fpeff+nchoosek(R,n)*(fpos^n)*((1-fpos)^(R-n));
            end;
            % the probability that we miss a positive groupe
            if info_out, v_fn=ceil((R+neps)/2):R, end;        
            fneff=0;         
            for n=ceil((R+neps)/2):R,
                fneff=fneff+nchoosek(R,n)*(fneg^n)*((1-fneg)^(R-n));
%                fneff=fneff+nchoosek(R,n)*(fneg^(R-n))*((1-fneg)^n);
            end;
            %%%%%%%%%%%%%%%%%%%%%%%
            % prob of positive pool 
            ppp=ppos*(1-fpeff-fneff)+fpeff;
            %%%%%%%%%%%%%%%%%%%%%%%
            R_id=rid;
            if (omega>=R),
                FNR = fneff+(1-fneff)*fneg;
                Q=ppp+R/omega;
                F(R_id,omega)=1./Q;
                M(R_id,omega)=ppos*FNR;
            else
                F(R_id,omega)=NaN;
                M(R_id,omega)=NaN;
            end;
            %%%%%%%%%%%%%%%%%%%%%%%
        end;
        info_out=false;
    end;
    %%%%%%%%%%%%%%%%%%%%%%%%%%%%%%%%%%%
    % locate the optimal group sizes for pooling
    for rid2=1:NR,
        v=find(F(rid2,:)==max(F(rid2,:)));
        xid=min(100,v(1));
        if (lambda>0.01 && xid==100)
            out.omega_max(rid2,lid)=NaN;
            out.Fmax(rid2,lid)=NaN;
            out.Mmax(rid2,lid)=NaN;
        else            
            out.omega_max(rid2,lid)=xid;
            out.Fmax(rid2,lid)=F(rid2,xid);
            out.Mmax(rid2,lid)=M(rid2,xid);
        end;
    end;    
    %%%%%%%%%%%%%%%%%%%%%%%%%%%%%%%%%%%
end;
%%%%%%%%%%%%%%%%%%%%%%%%%%%%%%%%%%%%%%%%%%%%%%
%%%%%%%%%%%%%%%%%%%%%%%%%%%%%%%%%%%%%%%%%%%%%%
% construct figure
%%%%%%%%%%%%%%%%%%%%%%%%%%%%%%%%%%%%%%%%%%%%%%

FS=28; 
FStext=26; 

%%%%%%%%%%%%%%%%%%%%%%%%%%%%%%%%%%%%%%%%%%%%%%

%figure(1+figadd) ;
figure;

spnx=1;
spny=3;

%%%%%%%%%%%%%%%%%%%%%%%
% 2A
%%%%%%%%%%%%%%%%%%%%%%%

subplot(spnx,spny,1)
h1=plot(100*lambv,out.omega_max','LineWidth', 3);
ax = gca;
ax.FontSize = 24; 
xlabel('infection level (%)','FontSize',FS);
ylabel('optimal pool size, \omega^{opt}','FontSize',FS);
xlim([0 15]);
ylim([0 30]);
%grid
text(13,27,'(A)','FontSize',FStext);

%%%%%%%%%%%%%%%%%%%%%%%
% 2B
%%%%%%%%%%%%%%%%%%%%%%%

subplot(spnx,spny,2)
%semilogx(100*lambv,out.Fmax','LineWidth', 3);
h2=plot(100*lambv,out.Fmax','LineWidth', 3);
ax = gca;
ax.FontSize = 24; 
xlabel('infection level (%)','FontSize',FS);
ylabel('persons per test','FontSize',FS);
xlim([0 15]);
ylim([0 10]);
text(13,9,'(B)','FontSize',FStext);

%%%%%%%%%%%%%%%%%%%%%%%
% 2C
%%%%%%%%%%%%%%%%%%%%%%%

subplot(spnx,spny,3)
h3=plot(100*lambv,out.Mmax','LineWidth', 3);
ax = gca;
ax.FontSize = 24;
legend({'r=1 replicate','r=2 replicates','r=3 replicates','r=4 replicates','r=5 replicates'},'Location','southeast','FontSize',16)
xlabel('infection level (%)','FontSize',FS);
ylabel('false neg pooled test','FontSize',FS);
xlim([0 15]);
ylim([0 0.02]);
text(1.15,0.018,'(C)','FontSize',FStext);

for rid=1:NR,
    h1(rid).LineStyle=lsty{rid};
    h2(rid).LineStyle=lsty{rid};
    h3(rid).LineStyle=lsty{rid};
end;

%%%%%%%%%%%%%%%%%%%%%%%%%%%%%%%%%%%%%%%%%%%%%%
%%%%%%%%%%%%%%%%%%%%%%%%%%%%%%%%%%%%%%%%%%%%%%
% END
%%%%%%%%%%%%%%%%%%%%%%%%%%%%%%%%%%%%%%%%%%%%%%
%%%%%%%%%%%%%%%%%%%%%%%%%%%%%%%%%%%%%%%%%%%%%%
