# Supplementary material for: Boosting test-efficiency by pooled testing for SARS-CoV-2—Formula for optimal pool size
Source: PLoS One. 2020 Nov 4;15(11):e0240652. doi: 10.1371/journal.pone.0240652 (PMC7641378; doi:10.1371/journal.pone.0240652)
Supplement: S2 File — (ZIP) [file pone.0240652.s002.zip › single_stage_group_test.m]

%%%%%%%%%%%%%%%%%%%%%%%%%%%%%%%%%%%%%%%%%%%%%
% variables:
%%%%%%%%%%%%%%%%%%%%%%%%%%%%%%%%%%%%%%%%%%%%%
% fposv ... (1) the const false positive rate
%           (template 0.014) or
%           (2) [fpos1, fpos2] fpos will be
%           linearly interpolated between
%           omega=1 (fpos1) and poolsize_max (fpos2)
% fnegv ... (1) the const false negative rate
%           (template 0.02) or
%           (2) [fneg1, fneg2] fneg will be
%           linearly interpolated between
%           omega=1 (fneg1) and poolsize_max (fneg2)
% poolsize_max ... the maximally considered pool
%           size (template value 100)
% lambda ... the infection level (dissease prevalence)
%           as the fraction of the infected
%           population (not percent!!!)
% Rv ...    number of replicas (can be a vector)
% is_m2 ... if true -> majority rule m2: multiple
%           replicas are positive if at least as
%           many positives as negatives
%           if false -> majority rule m1: more
%           replicas need to bepositive than negative
%           for the replicated pooled testto be positive
% plotflg ... if true the out put variable (PPT, PTRF)
%           get plotted into a new figure
%%%%%%%%%%%%%%%%%%%%%%%%%%%%%%%%%%%%%%%%%%%%%
function out = single_stage_group_test(fposv,fnegv,poolsize_max,lambda,Rv,is_m2,plotflg);
%%%%%%%%%%%%%%%%%%%%%%%%%%%%%%%%%%%%%%%%%%%%%%
% templates and variable handling
if length(fposv)==0,
    fposv=0.014;
end;
if length(fnegv)==0,
    fposv=0.02;
end;
if length(fposv)==1;
    fposv=[fposv fposv];
end;
if length(fnegv)==1;
    fnegv=[fnegv fnegv];
end;
if length(poolsize_max)==0,
    poolsize_max=100;
end;
if length(lambda)==0,
    lambda=0.01;
end;
if length(is_m2)==0,
    is_m2=true;
end;
if length(plotflg)==0,
    plotflg=true;
end;
%%%%%%%%%%%%%%%%%%%%%%%%%%%%%%%%%%%%%%%%%%%%%%
% remember variables
isgeq=is_m2;
out.poolsize_max=poolsize_max;
out.lambda=lambda;
out.R=Rv;
out.is_m2=isgeq;
out.is_m1=~(isgeq);
out.fpos=fposv;
out.fneg=fnegv;
%%%%%%%%%%%%%%%%%%%%%%%%%%%%%%%%%%%%%%%%%%%%%%
% compute ...
%%%%%%%%%%%%%%%%%%%%%%%%%%%%%%%%%%%%%%%%%%%%%%
NR=length(Rv);
%%%%%%%%%%%%%%%%%%%%%%%%%%%%%%%%%%%%%%%%%%%%%%
% const for linear increasing fn with poolsize
fpnv=0:(poolsize_max-1);
%%%%%%%%%%%%%%%%%%%%%%%%%%%%%%%%%%%%%%%%%%%%%%
fpos1=fposv(1);
fposfac=fposv(2)/fposv(1);
fpinc=(fposfac-1)/(poolsize_max-1);
fpfacv=1+fpnv*fpinc;

fneg1=fnegv(1);
fnegfac=fnegv(2)/fnegv(1);
fninc=(fnegfac-1)/(poolsize_max-1);
fnfacv=1+fpnv*fninc;
%%%%%%%%%%%%%%%%%%%%%%%%%%%%%%%%%%%%%%%%%%%%%%
% lambda ... probability to have an infected person in
%            a population of N
%%%%%%%%%%%%%%%%%%%%%%%%%%%%%%%%%%%%%%%%%%%%%%
%%%%%%%%%%%%%%%%%%%%%%%%%%%%%%%%%%%%%%%%%%%%%%
% constants ...
%%%%%%%%%%%%%%%%%%%%%%%%%%%%%%%%%%%%%%%%%%%%%%
% for switching from greater or equal than to greater than
% depending on the majority protocol (0<eps<1)
eps=0.1;
%%%%%%%%%%%%%%%%%%%%%%%%%%%%%%%%%%%%%%%%%%%%%%
%%%%%%%%%%%%%%%%%%%%%%%%%%%%%%%%%%%%%%%%%%%%%%
% expected number of persons per test (PPT)
out.PPT=zeros(NR,poolsize_max);
% expected maximal number of missed positive individuals (PTRF)
out.PTRF=zeros(NR,poolsize_max);
% optimal group size
out.oGS=zeros(NR);
% values at optimal group size
out.oPPT=zeros(NR);
out.oPTRF=zeros(NR);
%%%%%%%%%%%%%%%%%%%%%%%%%%%%%%%%%%%%%%%%%%%%%%
%%%%%%%%%%%%%%%%%%%%%%%%%%%%%%%%%%%%%%%%%%%%%%
% loop over pool size
for omega=1:poolsize_max,
    fpos=fpos1*fpfacv(omega);
    fneg=fneg1*fnfacv(omega);
    %%%%%%%%%%%%%%%%%%%%%%%%%%%%%%%%%%%%%%%%%%
    % loop over replicates
    for rid=1:NR,
        R=Rv(rid);
        %%%%%%%%%%%%%%%%%%%%%%%%%%%%%%%%%%%%%%
        % switch from greater or equal than to greater than
        % depending on the majority protocol
        if isgeq,
            peps=0;
            neps=eps;
        else
            peps=eps;
            neps=0;
        end;
        %%%%%%%%%%%%%%%%%%%%%%%%%%%%%%%%%%%%%%
        % probability that at least one individual in the pool is positive
        ppos=(1-(1-lambda)^omega);
        %%%%%%%%%%%%%%%%%%%%%%%%%%%%%%%%%%%%%%
        % compute the false positive and false negative rate for replica
        % the probability that the majority (m1 or m2 depending on geq)
        % of R tests is falsly positive
        fpeff=0;
        for n=ceil((R+peps)/2):R,
            fpeff=fpeff+nchoosek(R,n)*(fpos^n)*((1-fpos)^(R-n));
        end;
        % the probability that we miss a positive groupe
        fneff=0;
        for n=ceil((R+neps)/2):R,
            fneff=fneff+nchoosek(R,n)*(fneg^n)*((1-fneg)^(R-n));
        end;
        %%%%%%%%%%%%%%%%%%%%%%%%%%%%%%%%%%%%%%
        % prob of positive pool
        ppp=ppos*(1-fpeff-fneff)+fpeff;
        %%%%%%%%%%%%%%%%%%%%%%%%%%%%%%%%%%%%%%
        R_id=rid;
        if (omega>=R),
            out.PPT(R_id,omega)=1./(ppp+R/omega);
            out.PTRF(R_id,omega)=ppos*(fneff+(1-fneff)*fneg);
        else
            out.PPT(R_id,omega)=NaN;
            out.PTRF(R_id,omega)=NaN;
        end;
        %%%%%%%%%%%%%%%%%%%%%%%%%%%%%%%%%%%%%%
    end;
end;
%%%%%%%%%%%%%%%%%%%%%%%%%%%%%%%%%%%%%%%%%%%%%%
%%%%%%%%%%%%%%%%%%%%%%%%%%%%%%%%%%%%%%%%%%%%%%
for rid2=1:NR,
    v=find(out.PPT(rid2,:)==max(out.PPT(rid2,:)));
    xid=min(100,v(1));
    if (lambda>0.01 && xid==100),
        out.oGS(rid2)=NaN;
        out.oPPT(rid2)=NaN;
        out.oPTRF(rid2)=NaN;
    else
        out.oGS(rid2)=xid;
        out.oPPT(rid2)=out.PPT(rid2,xid);
        out.oPTRF(rid2)=out.PTRF(rid2,xid);
    end;
end;
%%%%%%%%%%%%%%%%%%%%%%%%%%%%%%%%%%%%%%%%%%%%%%
%%%%%%%%%%%%%%%%%%%%%%%%%%%%%%%%%%%%%%%%%%%%%%

if plotflg,
    figure;
    FS=26;
    subplot(1,3,1);
    h1=plot(out.PPT','LineWidth', 3);
    ax = gca;
    ax.FontSize = 24;
    xlabel('pool size, \omega','FontSize',FS);
    ylabel('PPT','FontSize',FS);
    subplot(1,3,2);
    h2=plot(out.PTRF','LineWidth', 3);,
    %axis([0 100 0 1])
    ax = gca;
    ax.FontSize = 24;
    xlabel('pool size, \omega','FontSize',FS);
    ylabel('PTRF', 'FontSize',FS);
    subplot(1,3,3);
%    h3=plot(out.PPT',out.PTRF','LineWidth', 3);,
    h3=plot(out.PTRF',out.PPT','LineWidth', 3);,
    %axis([0 100 0 1])
    ax = gca;
    ax.FontSize = 24;
    ylabel('PPT','FontSize',FS);
    xlabel('PTRF', 'FontSize',FS);
end;

%%%%%%%%%%%%%%%%%%%%%%%%%%%%%%%%%%%%%%%%%%%%%
% END
%%%%%%%%%%%%%%%%%%%%%%%%%%%%%%%%%%%%%%%%%%%%%
