# Supplementary material for: Boosting test-efficiency by pooled testing for SARS-CoV-2—Formula for optimal pool size
Source: PLoS One. 2020 Nov 4;15(11):e0240652. doi: 10.1371/journal.pone.0240652 (PMC7641378; doi:10.1371/journal.pone.0240652)
Supplement: S2 File — (ZIP) [file pone.0240652.s002.zip › single_stage_group_testing_fig3.m]

%%%%%%%%%%%%%%%%%%%%%%%%%%%%%%%%%%%%%%%%%%%%%
% SI PLOS ONE
%﻿"Boosting test-efficiency by pooled testing for SARS-CoV-2:﻿
%   A formula for optimal pool size";
% m file for producing Fig 3, A to F
%%%%%%%%%%%%%%%%%%%%%%%%%%%%%%%%%%%%%%%%%%%%%%
clear;
%%%%%%%%%%%%%%%%%%%%%%%%%%%%%%%%%%%%%%%%%%%%%%
% plot controlls
info_out=true;
%%%%%%%%%%%%%%%%%%%%%%%%%%%%%%%%%%%%%%%%%%%%%%
%figadd=1;
%%%%%%%%%%%%%%%%%%%%%%%%%%%%%%%%%%%%%%%%%%%%%%
%%%%%%%%%%%%%%%%%%%%%%%%%%%%%%%%%%%%%%%%%%%%%%
% constants ...
%%%%%%%%%%%%%%%%%%%%%%%%%%%%%%%%%%%%%%%%%%%%%%
% for switching from greater or equal than to greater than 
% depending on the majority protocol (0<eps<1)
eps=0.1;
%%%%%%%%%%%%%%%%%%%%%%%%%%%%%%%%%%%%%%%%%%%%%%
% parameter
%%%%%%%%%%%%%%%%%%%%%%%%%
% maximal pool-size
poolsize_max=100; 
%%%%%%%%%%%%%%%%%%%%%%%%%
% infection level in population
lambda=0.01;
%%%%%%%%%%%%%%%%%%%%%%%%%
% false positive and false negative rate for individual
fpos1=0.0012;  
fneg1=0.02; 
%%%%%%%%%%%%%%%%%%%%%%%%%
% const for linear increasing fn with poolsize
fpnv=0:(poolsize_max-1);
%%%%%%%%%%%%%%%%%%%%%%%%%
% false positives are constant
% rem: fposfac*fpos1==fpos_(poolsize_max)
fposfac=1; 
%%%%%%%%%%%%%%%%%%%%%%%%%
fpinc=(fposfac-1)/(poolsize_max-1);
fpfacv=1+fpnv*fpinc;
%%%%%%%%%%%%%%%%%%%%%%%%%
% false negative linearly pool size dependent
fnegfacv=[1,5,10];  
%%%%%%%%%%%%%%%%%%%%%%%%%
Nfn=length(fnegfacv);
%%%%%%%%%%%%%%%%%%%%%%%%%%%%%%%%%%%%%%%%%%%%%%
% controlls ...
%%%%%%%%%%%%%%%%%%%%%%%%%%%%%%%%%%%%%%%%%%%%%%
% lambda ... probability to have an infected person in 
%            a population of N
%%%%%%%%%%%%%%%%%%%%%%%%%%%%%%%%%%%%%
lambv=(0.0001:0.0001:0.4);
Nlamb=length(lambv);
%%%%%%%%%%%%%%%%%%%%%%%%%%%%%%%%%%%%%
% majority type
%%%%%%%%%%%%%%%%%%%%%%%%%%%%%%%%%%%%%
% NOTE: that setting peps and neps according to isgeq 
% constructions like ceil((R+neps)/2):R below can be switched from 
% one majority vote type to another
% m1: isgeq=0;
% m2: isgeq=1;
%%%%%%%%%%%%%%%%%%%%%%%%%%%%%%%%%%%%%
%isgeqv=[0 0 0 0 0];
isgeqv=[1 1 1 1 1];
%%%%%%%%%%%%%%%%%%%%%%%%%%%%%%%%%%%%%
% numbers of replicates
Rv=[1 2 3 4 5];
%%%%%%%%%%%%%%%%%%%%%%%%%%%%%%%%%%%%%
NR=length(Rv);
%%%%%%%%%%%%%%%%%%%%%%%%%%%%%%%%%%%%%
% LineStyle
lsty={"-",":","-",":","-"};

%%%%%%%%%%%%%%%%%%%%%%%%%%%%%%%%%%%%%
%%%%%%%%%%%%%%%%%%%%%%%%%%%%%%%%%%%%%
% expected number of persons per test (PPT)
F=zeros(NR,poolsize_max);
% expected maximal number of missed positive individuals (PTRF)
M=zeros(NR,poolsize_max); 
%%%%%%%%%%%%%%%%%%%%%%%%%%%%%%%%%%%%%
% values for optimal pool sizes 
out.Fmax=zeros(Nfn,NR,Nlamb);
out.Mmax=zeros(Nfn,NR,Nlamb); 
%%%%%%%%%%%%%%%%%%%%%%%%%%%%%%%%%%%%%
%%%%%%%%%%%%%%%%%%%%%%%%%%%%%%%%%%%%%
% loop over false negative scenarios
for fpid=1:Nfn,
    fnegfac=fnegfacv(fpid);
    fninc=(fnegfac-1)/(poolsize_max-1);
    fnfacv=1+fpnv*fninc;
    %%%%%%%%%%%%%%%%%%%%%%%%%%%%%%%%%
    % loop over infection level
    for lid=1:Nlamb,
        if mod(lid,100)==0, togo=[fpid,1-lid/Nlamb], pause(0.001); end;
        %%%%%%%%%%%%%%%%%%%%%%%%%%%%%
        lambda=lambv(lid);
        %%%%%%%%%%%%%%%%%%%%%%%%%%%%%
        % loop over pool size 
        for omega=1:poolsize_max,
            fpos=fpos1*fpfacv(omega);
            fneg=fneg1*fnfacv(omega);
            %%%%%%%%%%%%%%%%%%%%%%%%%
            % loop over replicates
            for rid=1:NR,
                if info_out, '-----------------', end;
                %%%%%%%%%%%%%%%%%%%%%
                R=Rv(rid);
                isgeq=isgeqv(rid);
                %%%%%%%%%%%%%%%%%%%%%
                % switch from greater or equal than to greater than 
                % depending on the majority protocol
                if isgeq,
                    peps=0;
                    neps=eps;
                else
                    peps=eps;
                    neps=0;
                end;
                %%%%%%%%%%%%%%%%%%%%%
                if info_out, Nreplica=R, mtype=isgeq, end;
                %%%%%%%%%%%%%%%%%%%%%
                % probability that at least one individual in the pool is positive
                ppos=(1-(1-lambda)^omega);
                %%%%%%%%%%%%%%%%%%%%%%%
                % compute the false positive and false negative rate for replica         
                % the probability that the majority (m1 or m2 depending on geq) 
                % of R tests is falsly positive
                fpeff=0; 
                if info_out, v_fp=ceil((R+peps)/2):R, end;
                for n=ceil((R+peps)/2):R,
                    fpeff=fpeff+nchoosek(R,n)*(fpos^n)*((1-fpos)^(R-n));
                end;
                % the probability that we miss a positive groupe
                if info_out, v_fn=ceil((R+neps)/2):R, end;        
                fneff=0;         
                for n=ceil((R+neps)/2):R,
                    fneff=fneff+nchoosek(R,n)*(fneg^n)*((1-fneg)^(R-n));
%                    fneff=fneff+nchoosek(R,n)*(fneg^(R-n))*((1-fneg)^n);
                end;
                %%%%%%%%%%%%%%%%%%%%%%%
                % prob of positive pool 
                ppp=ppos*(1-fpeff-fneff)+fpeff;
                %%%%%%%%%%%%%%%%%%%%%%%
                R_id=rid;
                if (omega>=R),
                    F(R_id,omega)=1./(ppp+R/omega);
                    M(R_id,omega)=ppos*(fneff+(1-fneff)*fneg);
                else
                    F(R_id,omega)=NaN;
                    M(R_id,omega)=NaN;
                end;
            end;
            %%%%%%%%%%%%%%%%%%%%%%%%%%%
            info_out=false;
        end;
        %%%%%%%%%%%%%%%%%%%%%%%%%%%%%%%

        for rid2=1:NR,
            v=find(F(rid2,:)==max(F(rid2,:)));
            xid=min(100,v(1));
            if (lambda>0.01 && xid==100)
                out.omega_max(fpid,rid2,lid)=NaN;
                out.Fmax(fpid,rid2,lid)=NaN;
                out.Mmax(fpid,rid2,lid)=NaN;
            else            
                out.omega_max(fpid,rid2,lid)=xid;
                out.Fmax(fpid,rid2,lid)=F(rid2,xid);
                out.Mmax(fpid,rid2,lid)=M(rid2,xid);
            end;
        end;    
    end;
end;
%%%%%%%%%%%%%%%%%%%%%%%%%%%%%%%%%%%%%%%%%%%%%%
%%%%%%%%%%%%%%%%%%%%%%%%%%%%%%%%%%%%%%%%%%%%%%
% construct figure
%%%%%%%%%%%%%%%%%%%%%%%%%%%%%%%%%%%%%%%%%%%%%%

FS=28; 
FStext=26; 

%%%%%%%%%%%%%%%%%%%%%%%%%%%%%%%%%%%%%%%%%%%%%%
%figure(1+figadd);

figure;

spnx=Nfn;
spny=2;

%%%%%%%%%%%%%%%%%%%%%%%%%%%%%%%%%%%%%%%%%%%%%%
% 3A, B and, C

for fpid=1:Nfn,

    subplot(spny,spnx,fpid)
    h1=plot(100*lambv,squeeze(out.Mmax(fpid,:,:))','LineWidth', 3);
    ax = gca;
    ax.FontSize = 24;
    legend({'r=1 replicate','r=2 replicates','r=3 replicates','r=4 replicates','r=5 replicates'},'Location','southeast','FontSize',16)
    xlabel('infection level (%)','FontSize',FS);
    ylabel('PTRF','FontSize',FS);
    xlim([0 15]);
    ylim([0 0.02]);
    switch fpid,
        case 1,
            text(1.15,0.018,'(A)','FontSize',FStext);
        case 2,
            text(1.15,0.018,'(B)','FontSize',FStext);
        case 3,
            text(1.15,0.018,'(C)','FontSize',FStext);
    end;
    for rid=1:NR,
        h1(rid).LineStyle=lsty{rid};
    end;

%%%%%%%%%%%%%%%%%%%%%%%%%%%%%%%%%%%%%%%%%%%%%%
% 3D, E and, F

    subplot(spny,spnx,fpid+Nfn)
    for rid=1:NR,
%        h2=loglog(squeeze(out.Mmax(fpid,rid,:)),squeeze(out.Fmax(fpid,rid,:)),'LineWidth',3,'Color',h1(rid).Color); hold on;
        h2=loglog(squeeze(out.Fmax(fpid,rid,:)),squeeze(out.Mmax(fpid,rid,:)),'LineWidth',3,'Color',h1(rid).Color); hold on;
        h2.LineStyle=lsty{rid};
    end;
    hold off;
    pause(0.01);
    ylabel('PTRF','FontSize',FS);
    xlabel('PPT','FontSize',FS);
    ax = gca;
    ax.FontSize = 26; 
    grid minor;
    switch fpid,
        case 1,
%            text(0.013,60,'(D)','FontSize',FStext);
            text(60,0.013,'(D)','FontSize',FStext);
        case 2,
%            text(0.013,60,'(E)','FontSize',FStext);
            text(60,0.013,'(E)','FontSize',FStext);
        case 3,
%            text(0.013,60,'(F)','FontSize',FStext);
            text(60,0.013,'(F)','FontSize',FStext);
    end;

end;

%%%%%%%%%%%%%%%%%%%%%%%%%%%%%%%%%%%%%%%%%%%%%%
%%%%%%%%%%%%%%%%%%%%%%%%%%%%%%%%%%%%%%%%%%%%%%
% END
%%%%%%%%%%%%%%%%%%%%%%%%%%%%%%%%%%%%%%%%%%%%%%
%%%%%%%%%%%%%%%%%%%%%%%%%%%%%%%%%%%%%%%%%%%%%%
