# Supplementary material for: Boosting test-efficiency by pooled testing for SARS-CoV-2—Formula for optimal pool size
Source: PLoS One. 2020 Nov 4;15(11):e0240652. doi: 10.1371/journal.pone.0240652 (PMC7641378; doi:10.1371/journal.pone.0240652)
Supplement: S2 File — (ZIP) [file pone.0240652.s002.zip › single_stage_group_testing_FigSI1.m]

%%%%%%%%%%%%%%%%%%%%%%%%%%%%%%%%%%%%%%%%%%%%%%
%function FNTP = corona_group_testing_inversion(fnegv,lambda,R, isgeq);
%%%%%%%%%%%%%%%%%%%%%%%%%%%%%%%%%%%%%%%%%%%%%%
% check inversion in r behavior of FNPT
%%%%%%%%%%%%%%%%%%%%%%%%%%%%%%%%%%%%%%%%%%%%%%
fnegv=0.01:0.02:0.07;
lambda=0.01;
R=1:15,0.01;

m1_neps=0;
m2_neps=0.1;

NR=length(R);
Nfn=length(fnegv);
FNTP1=zeros(Nfn,NR);
FNTP2=zeros(Nfn,NR);
FNR1=zeros(Nfn,NR);
FNR2=zeros(Nfn,NR);

for fnid=1:Nfn,
    '--------------',
    fneg=fnegv(fnid),
%    fneff=R.*fneg.^(R/2);
%    FNTP(fnid,:)=sqrt(lambda*R./(1-fneff)).*(fneff+(1-fneff)*fneg);
    
%     binfac=gamma(1+R)./gamma(1+fneg*R)./gamma(1+(1-fneg)*R);
%     fneff=binfac.*fneg.^(R*fneg).*(1-fneg).^((1-fneg).*R);    
%     FNTP(fnid,:)=sqrt(lambda*R./(1-fneff)).*(fneff+(1-fneff)*fneg);
    
    
    for r=R,
        fneff=0;          
        for n=ceil((r+m1_neps)/2):r,
            fneff=fneff+nchoosek(r,n)*(fneg^n)*((1-fneg)^(r-n));
        end;
        FNTP1(fnid,r)=sqrt(lambda*r./(1-fneff)).*(fneff+(1-fneff)*fneg);
        FNR1(fnid,r)=fneff;

        fneff=0;          
        for n=ceil((r+m2_neps)/2):r,
            fneff=fneff+nchoosek(r,n)*(fneg^n)*((1-fneg)^(r-n));
        end;
        FNTP2(fnid,r)=sqrt(lambda*r./(1-fneff)).*(fneff+(1-fneff)*fneg);        
        FNR2(fnid,r)=fneff;
    end;
    
end;


figure;
FS=32;


subplot(1,2,1)
h1=semilogy(R,FNR2,'LineWidth', 3), hold on;
h2=semilogy(R,FNR1,'LineWidth', 3, 'LineStyle', ':'),
ax = gca;
ax.FontSize = 24;

for nfid=1:Nfn,
    h2(nfid).Color=h1(nfid).Color
end;

xlabel('number of replicates','FontSize',FS);
%ylabel('\langle persons / test \rangle','FontSize',16);
ylabel('false negative rate, FNR','FontSize',FS);

%legend({'\gamma_-=1%','\gamma_-=2%','\gamma_-=3%','\gamma_-=4%','\gamma_-=5%'},'Location','southhwest','FontSize',20)
%legend({'\gamma_-=1','\gamma_-=2','\gamma_-=3','\gamma_-=4','\gamma_-=5'},'Location','southhwest','FontSize',20);


subplot(1,2,2)
h3=semilogy(R,FNTP2,'LineWidth', 3), hold on;
h4=semilogy(R,FNTP1,'LineWidth', 3, 'LineStyle', ':');
ax = gca;
ax.FontSize = 24;

for nfid=1:Nfn,
    h4(nfid).Color=h3(nfid).Color
end;


xlabel('number of replicates','FontSize',FS);
%ylabel('\langle persons / test \rangle','FontSize',16);
ylabel('pooled testing risk factor, PTRF','FontSize',FS);
